# Supplementary material for: A method for automatically extracting infectious disease-related primers and probes from the literature
Source: BMC Bioinformatics. 2010 Aug 3;11:410. doi: 10.1186/1471-2105-11-410 (PMC2923139; doi:10.1186/1471-2105-11-410)
Supplement: Additional file 1 — Dictionary of problem English words. list of English dictionary words belonging to ∑+ used by the expert system for sequence refinement. [file 1471-2105-11-410-S1.TXT]

#1-letter words
a

#2-letter words
aa, ad, ag, ah, am, an, ar, as, at, aw, ay, ba, by, da, ha, hm, ka, ma, mm, my, na, sh, ta, ya

#3-letter words
aah, aas, aba, aby, act, add, ads, aga, ags, aha, ahs, ama, ana, and, ant, any, arb, arc, ark, arm, ars, art, ash, ask, ass, ava, awa, awn, ays, baa, bad, bag, bah, bam, ban, bar, bas, bat, bay, bra, brr, bys, cab, cad, cam, can, car, cat, caw, cay, cry, cwm, dab, dad, dag, dah, dak, dam, dan, daw, day, dry, gab, gad, gag, gam, gan, gar, gas, gat, gay, gym, had, hag, hah, ham, has, hat, haw, hay, hmm, kab, kas, kat, kay, mac, mad, mag, man, mar, mas, mat, maw, may, myc, nab, nag, nah, nam, naw, nay, nth, rad, rag, rah, ram, ran, ras, rat, raw, ray, rya, sab, sac, sad, sag, sat, saw, say, sha, shh, shy, ska, sky, sty, syn, tab, tad, tag, tam, tan, tar, tas, tat, tav, taw, thy, try, tsk, twa, vac, van, var, vas, vat, vav, vaw, wab, wad, wag, wan, war, was, wat, waw, way, wha, why, wry, wyn, yag, yah, yak, yam, yar, yaw, yay

#4-letter words
aahs, abas, abba, abys, achy, acta, acts, adds, agar, agas, agha, agma, amah, amas, anas, ands, anga, ankh, anna, ansa, anta, ants, arak, arbs, arch, arcs, arks, arms, army, arts, arty, ashy, asks, atma, away, awns, awny, awry, ayah, baas, baba, baby, bach, back, bads, bags, baht, bams, band, bang, bank, bans, barb, bard, bark, barm, barn, bars, bash, bask, bass, bast, bath, bats, batt, bawd, bays, brad, brag, bran, bras, brat, braw, bray, brrr, cabs, caca, cads, cagy, caky, cams, cans, cant, carb, card, cark, carn, cars, cart, casa, cash, cask, cast, cats, cavy, caws, cays, chad, cham, char, chat, chaw, chay, crab, crag, cram, craw, cwms, cyan, cyma, cyst, dabs, dada, dads, dags, dahs, daks, damn, dams, dang, dank, dans, darb, dark, darn, dart, dash, data, davy, dawk, dawn, daws, dawt, days, dhak, drab, drag, dram, drat, draw, dray, drys, dyad, gabs, gaby, gads, gaga, gags, gama, gamb, gams, gamy, gang, garb, gars, gash, gast, gats, gawk, gays, ghat, gnar, gnat, gnaw, grab, grad, gram, gran, grat, gray, gyms, haar, hack, hags, haha, hahs, hams, hand, hang, hank, hant, hard, hark, harm, hart, hash, hast, hath, hats, hawk, haws, hays, hwan, hymn, kaas, kabs, kaka, kana, karn, kart, kats, kava, kays, kbar, khan, khat, knar, kvas, kyak, kyar, kyat, maar, mach, mack, macs, mads, mags, mama, mana, mans, many, mara, marc, mark, mars, mart, masa, mash, mask, mass, mast, math, mats, matt, mawn, maws, maya, mays, mycs, myna, myth, nabs, nags, nana, narc, nard, nark, nary, navy, nays, rack, racy, rads, raga, ragg, rags, rams, rand, rang, rank, rant, rash, rath, rats, raws, raya, rays, ryas, rynd, sabs, sack, sacs, saga, sags, sagy, sand, sang, sank, sans, sard, sark, sash, sass, sawn, saws, says, scab, scad, scag, scam, scan, scar, scat, scry, shad, shag, shah, sham, shaw, shay, shwa, skag, skas, skat, snag, snaw, stab, stag, star, stat, staw, stay, swab, swag, swam, swan, swat, sway, sync, tabs, tach, tack, tact, tads, tags, tahr, taka, tams, tang, tank, tans, tarn, tars, tart, task, tass, tats, tavs, taws, than, that, thaw, trad, tram, tray, tsar, tsks, twas, vacs, vang, vans, vara, vars, vary, vasa, vast, vats, vavs, vaws, wabs, wack, wads, wady, wags, wand, wans, want, wany, ward, wark, warm, warn, wars, wart, wary, wash, wast, wats, watt, wavy, waws, ways, wham, what, whys, wych, wynd, wynn, wyns, yack, yags, yaks, yams, yang, yank, yard, yarn, yawn, yaws, yays

#5-letter words
aargh, abaca, aback, abaka, abash, abaya, abbas, abysm, abyss, adman, adyta, agama, agars, aghas, agmas, amahs, amass, ambry, angas, angry, angst, ankhs, annas, antas, antra, antsy, araks, arhat, arras, array, artsy, assay, atman, atmas, attar, avast, avgas, award, awash, ayahs, babas, babka, bacca, backs, baddy, baggy, bahts, banda, bands, bandy, bangs, banks, banns, banty, barbs, barca, bards, barks, barky, barms, barmy, barns, barny, basks, bassy, basts, batch, baths, batts, batty, bawds, bawdy, bawty, bhang, brach, bract, brads, brags, braky, brand, brank, brans, brant, brash, brass, brats, brava, brawn, braws, brays, bwana, byway, cabby, cacas, caddy, cadgy, camas, candy, canna, canny, canst, cants, canty, carat, carbs, cards, carks, carns, carny, carry, carts, casas, casks, casky, casts, catch, catty, chads, chams, chang, chant, chard, chark, charm, charr, chars, chart, chary, chasm, chats, chaws, chays, crabs, crack, crags, crams, crank, crash, crass, craws, crwth, cyans, cycad, cycas, cymar, cymas, cysts, dacha, dadas, daddy, dagga, daman, damar, damns, dandy, dangs, darbs, darks, darns, darts, dashy, dawks, dawns, dawts, dhaks, drabs, drags, drama, drams, drank, drats, drawn, draws, drays, dryad, dyads, gabby, gamas, gamay, gamba, gambs, gamma, gammy, gangs, garbs, garda, garth, gassy, gasts, gawks, gawky, gawsy, ghast, ghats, gnarr, gnars, gnash, gnats, gnawn, gnaws, grabs, grads, grama, grams, grana, grand, grans, grant, grass, gravy, grays, haars, hacks, hadst, hahas, hammy, hands, handy, hangs, hanks, hanky, hansa, hants, hards, hardy, harks, harms, harry, harsh, harts, hasty, hatch, hawks, hydra, hymns, kabab, kabar, kakas, kanas, karat, karma, karns, karst, karts, kasha, kavas, kayak, kbars, khans, khats, knack, knars, kvass, kyack, kyaks, kyars, kyats, maars, macaw, machs, macks, madam, magma, makar, mamas, mamba, mamma, mammy, manas, manat, manga, mangy, manna, manta, maras, march, marcs, marka, marks, marry, marsh, marts, marvy, masas, mashy, masks, massa, massy, masts, match, maths, matts, mayan, mayas, mayst, mynah, mynas, myrrh, myths, naggy, nanas, nanny, narcs, nards, narks, narky, nasty, natch, natty, navar, navvy, nawab, rabat, racks, radar, ragas, raggs, raggy, rammy, ranch, rands, randy, rangy, ranks, rants, ratan, ratch, ratty, rayah, rayas, rhyta, rynds, sabra, sacks, sacra, sagas, saggy, samba, sands, sandy, sanga, sangh, saran, sards, sarks, sarky, sassy, satay, satyr, savvy, sayst, scabs, scads, scags, scams, scans, scant, scars, scart, scary, scats, scatt, schav, schwa, scrag, scram, shack, shads, shady, shags, shahs, shaky, shams, shank, shard, shark, sharn, shawm, shawn, shaws, shays, shwas, skags, skank, skats, smack, smarm, smart, smash, snack, snags, snaky, snark, snash, snath, snaws, stabs, stack, stags, stagy, stand, stang, stank, stark, stars, start, stash, stats, stays, straw, stray, stymy, swabs, swags, swamy, swang, swank, swans, sward, swarm, swart, swash, swath, swats, sways, synch, syncs, synth, tabby, tachs, tacks, tacky, tacts, tahrs, takas, tammy, tanga, tangs, tangy, tanka, tanks, tansy, tardy, tarns, tarry, tarts, tarty, tasks, tasty, tatar, tatty, tawny, thack, thank, tharm, thaws, thraw, thymy, track, tract, trams, trank, trans, trash, trass, trays, tryma, tryst, tsars, twang, vanda, vangs, varas, varna, vasts, vasty, wacks, wacky, waddy, wands, wants, wards, warks, warms, warns, warts, warty, washy, wasts, watch, watts, whack, whams, whang, whats, wrack, wrang, wrath, wynds, wynns, yabby, yacht, yacks, yangs, yanks, yards, yarns, yawns

#6-letter words
aarrgh, abacas, abakas, abayas, abbacy, abwatt, abysms, admass, agamas, aggada, aghast, amarna, ambary, amtrac, anabas, anarch, angary, angsts, anyway, arcana, arhats, armada, arrack, arrant, arrays, ashcan, ashman, ashram, askant, asrama, assays, asthma, astray, aswarm, ataman, atmans, attach, attack, attars, avatar, awards, babkas, badman, bagass, bagman, banana, bandas, bantam, banyan, barcas, barman, baryta, bashaw, batman, bawdry, bayard, bhakta, bhangs, brachs, bracts, braggy, brahma, branch, brands, brandy, branks, branny, brants, brashy, brassy, bratty, bravas, brawns, brawny, bwanas, byways, cabana, cabman, camass, canard, canary, cancan, cancha, cannas, canvas, carack, carats, carman, casaba, casava, casbah, cashaw, catchy, cayman, chacma, chadar, chakra, chammy, chancy, changs, chants, chanty, charas, chards, charka, charks, charms, charrs, charry, charts, chasms, chasmy, chatty, crabby, cracks, cracky, craggy, cranch, cranks, cranky, cranny, cratch, cravat, crwths, cycads, cymars, dachas, daggas, damans, damars, damask, dammar, darbar, datary, datcha, dharma, dharna, drachm, draggy, dramas, dryads, dynast, gagman, gamays, gambas, gammas, gantry, garths, gasbag, gasman, gaydar, gharry, gnarrs, gnatty, grabby, graham, gramas, gramma, grands, granny, grants, grassy, hamada, hammam, hangar, hansas, harass, hryvna, hydras, kababs, kabaka, kabars, kabaya, kantar, karats, karmas, karsts, kasbah, kashas, kavass, kayaks, knacks, knarry, kwacha, kyacks, macaws, madams, madman, madras, magmas, makars, mambas, mammas, manana, manats, mangas, mannan, mannas, mantas, mantra, maraca, margay, markas, markka, marram, marshy, martyr, massas, matsah, mayday, mynahs, myrrhs, nachas, nagana, natant, navars, nawabs, naysay, rabats, radars, ragbag, ragman, ragtag, ramada, randan, ratans, ratany, rattan, rayahs, rhythm, sabbat, sabras, saggar, samara, sambar, sambas, sancta, sangar, sangas, sanghs, sansar, sarans, sardar, sarsar, sashay, satang, satara, satays, satyrs, savant, scabby, scants, scanty, scarab, scarry, scarts, scatts, scatty, schavs, schwas, scrags, scrams, shabby, shacks, shaggy, shaman, shamas, shammy, shandy, shanks, shanny, shanty, shards, sharks, sharns, sharny, shawms, shrank, skanks, skanky, skyman, skyway, smacks, smarms, smarmy, smarts, smarty, snacks, snaggy, snarks, snatch, snaths, sradha, stacks, staggy, stanch, stands, stangs, stanks, starch, starry, starts, strand, strang, strass, strata, strath, straws, strawy, strays, swabby, swanks, swanky, swanny, swards, swarms, swarth, swarty, swatch, swaths, synchs, syngas, synths, tabard, tagrag, tambac, tambak, tankas, tantra, tarama, tarmac, tartan, tartar, tatars, tawdry, thacks, thanks, tharms, thatch, thrash, thrawn, thraws, thwack, thwart, tracks, tracts, tranks, tranny, trashy, trysts, tsktsk, twangs, twangy, twanky, tyrant, vacant, vagary, vandas, vanman, varnas, vaward, wangan, warmth, warsaw, wastry, whacks, whacky, whammy, whangs, whydah, wracks, wrangs, wraths, wrathy, yachts, yantra, yasmak

#7-letter words
aarrghh, abwatts, acantha, adamant, aggadah, aggadas, amtrack, amtracs, anagram, anarchs, anarchy, anyways, archway, armadas, armband, arracks, ashcans, ashrams, ashtray, asramas, asthmas, ataghan, atamans, athwart, attacks, attract, avatars, awkward, babysat, baccara, backsaw, bananas, bandana, bandsaw, bantams, banyans, barchan, barrack, barytas, bashaws, bastard, bathmat, batsman, bayards, bhaktas, bhangra, brahmas, branchy, bycatch, cabanas, cabbagy, canards, canasta, cancans, canchas, cantata, canvass, caracks, caramba, caravan, caraway, carbarn, carcass, carrack, carwash, casabas, casavas, casbahs, cascara, cashaws, cassaba, cassata, cassava, catarrh, catawba, caymans, chachka, chacmas, chadars, chakras, chantry, charkas, charkha, cravats, crawdad, crybaby, damasks, dammars, darbars, darshan, dastard, datchas, daysman, daystar, dharmas, dharnas, drachma, drachms, dramady, drawbar, drayman, dyarchy, dynasts, dynasty, gabbard, gabbart, gangsta, gangway, garbagy, gardant, gasbags, gaydars, grahams, gramary, grammar, grammas, granary, grandad, grandam, grandma, gymnast, hackman, hacksaw, haggada, haggard, hamadas, hammada, hammams, handbag, handcar, handsaw, hangars, hangman, hangtag, hardhat, hatband, hatrack, hayrack, hayward, hryvnas, hydrant, hymnary, kabakas, kabayas, kantars, kasbahs, khaddar, kwachas, macadam, madrasa, magmata, mahatma, mammary, mananas, mangaby, mannans, mansard, mantram, mantras, manward, maracas, maranta, marasca, margays, markkaa, markkas, marrams, martyrs, martyry, mascara, mastaba, matrass, matsahs, maydays, naganas, naysays, ragbags, ragtags, ramadas, randans, ransack, ratatat, rattans, rhatany, rhythms, sabbath, sabbats, sagaman, saggard, saggars, samaras, sambars, sambhar, samsara, sandbag, sandbar, sanddab, sandman, sangars, sansars, sarcasm, sardana, sardars, sarsars, sashays, sassaby, satangs, sataras, savanna, savants, scarabs, scraggy, scratch, scrawny, shamans, shammas, skyward, skyways, smaragd, snatchy, sraddha, sradhas, standby, starchy, startsy, statant, strands, stratas, straths, swagman, swarths, swarthy, syngamy, syntagm, tabards, taggant, tagrags, tamasha, tambacs, tambaks, tanbark, tangram, tankard, tantara, tantras, tanyard, taramas, tarmacs, tartana, tartans, tartars, taskbar, thatchy, thwacks, thwarts, tramcar, tramway, trangam, trymata, tsktsks, tyranny, tyrants, vacancy, vagrant, vanward, vawards, wakanda, wangans, warmths, warrant, warsaws, washday, washrag, wayward, whydahs, yantras, yardarm, yardman, yashmac, yashmak, yasmaks, yatagan

#8-letter words
aardvark, abradant, abstract, adamancy, adamants, aggadahs, amadavat, amaranth, amtracks, anagrams, anasarca, archways, armagnac, armbands, ashtrays, ataghans, athanasy, attracts, avadavat, baccaras, baccarat, bacchant, backcast, backchat, backhand, backsaws, backstay, backward, backwash, backyard, bandanas, bandanna, bandsaws, bandsman, bankcard, barchans, barnyard, barracks, barranca, barratry, bastards, bastardy, bathmats, bhangras, braggart, brassard, brassart, cabstand, canastas, cantatas, caracara, caragana, caravans, caraways, carbarns, carracks, cascaras, cassabas, cassatas, cassavas, castaway, cataract, catarrhs, catawbas, chachkas, chambray, charkhas, chatchka, cragsman, crawdads, darshans, dastards, databank, daystars, drachmas, drawback, drawbars, gabbards, gabbarts, gangstas, gangways, grammars, grandads, grandams, granddad, grandmas, grayback, gymkhana, gymnasts, gynandry, gynarchy, hacksawn, hacksaws, haggadah, haggadas, haggards, hammadas, handbags, handcars, handcart, handsaws, handyman, hangtags, hardback, hardhack, hardhats, hardtack, hatbands, hatchway, hatracks, hawkshaw, hayracks, haystack, haywards, hydranth, hydrants, katakana, kavakava, khaddars, macadams, maccabaw, madrasah, madrasas, madrassa, mahatmas, mansards, mantrams, manwards, marantas, marascas, marksman, mascaras, mastabah, mastabas, mattrass, ranchman, ransacks, ratatats, raygrass, sabbaths, saganash, saggards, sambhars, samsaras, sandarac, sandbags, sandbank, sandbars, sanddabs, saraband, sarcasms, sardanas, savannah, savannas, scabbard, scatback, scratchy, shadchan, shadkhan, shadrach, shagbark, shammash, skywards, smaragds, smartass, sraddhas, staggard, staggart, stagnant, standard, standbys, stannary, stramash, strawhat, swayback, synkarya, syntagma, syntagms, taggants, tamarack, tamashas, tanbarks, tangrams, tankards, tantaras, tanyards, tarantas, tartanas, taskbars, thataway, thrawart, trackman, trackway, tramcars, tramways, trangams, transact, trashman, vagrancy, vagrants, wakandas, warrants, warranty, washdays, washrags, watchcry, watchman, yachtman, yardarms, yardwand, yashmacs, yashmaks, yatagans, yataghan

#9-letter words
aardvarks, abradants, abstracts, amadavats, amaranths, anasarcas, armagnacs, astrakhan, attackman, avadavats, baccarats, bacchants, backcasts, backchats, backhands, backstabs, backstays, backtrack, backwards, backyards, bandannas, bandstand, bankcards, barnyards, barrancas, braggarts, brassards, brassarts, cabstands, caracaras, caraganas, carryback, castaways, catamaran, cataracts, chambrays, charabanc, chatchkas, crabgrass, crackback, cracksman, databanks, drawbacks, grandaddy, grandbaby, granddads, granddams, grantsman, graybacks, gymkhanas, haggadahs, hamadryad, handcarts, handstand, hardbacks, hardhacks, hardstand, hardtacks, harmattan, hatchback, hatchways, hawkshaws, haystacks, hydranths, katakanas, kavakavas, maccabaws, mandatary, manhattan, mastabahs, sandaracs, sandbanks, sarabands, savannahs, scabbards, scatbacks, shadchans, shadrachs, shagbarks, shantyman, staggards, staggarts, stagnancy, standards, standaway, swaybacks, syntagmas, tacamahac, tamaracks, trackways, transacts, washstand, watchband, yachtsman, yardwands, yataghans

#10-letter words
astrakhans, attractant, backtracks, bandstands, canvasback, carrybacks, catamarans, charabancs, crackbacks, granddaddy, grandstand, hackmatack, hamadryads, hamantasch, handstands, hardstands, harmattans, hatchbacks, manhattans, satyagraha, syntagmata, tacamahacs, tarmacadam, tragacanth, washstands, watchbands

#11-letter words
abracadabra, attractancy, attractants, canvasbacks, caravansary, grandstands, hackmatacks, satyagrahas, tarmacadams, tragacanths

#12-letter words
abracadabras
