# Supplementary material for: A method for automatically extracting infectious disease-related primers and probes from the literature
Source: BMC Bioinformatics. 2010 Aug 3;11:410. doi: 10.1186/1471-2105-11-410 (PMC2923139; doi:10.1186/1471-2105-11-410)
Supplement: Additional file 2 — List of problem affixes. list of problem affixes used by the expert system for sequence refinement. [file 1471-2105-11-410-S2.TXT]

and
TAMRA
TAMRA T
:
R :
